# Supplementary material for: The Effects of Lactobacillus johnsonii on Diseases and Its Potential Applications
Source: Microorganisms. 2023 Oct 17;11(10):2580. doi: 10.3390/microorganisms11102580 (PMC10609197; doi:10.3390/microorganisms11102580)
Supplement: Supplementary file 1 [file microorganisms-11-02580-s001.zip]

Archive with 1 entries (1 files):
- microorganisms-2530893-supplementary.xlsx
