# Supplementary material for: The Effects of Lactobacillus johnsonii on Diseases and Its Potential Applications
Source: Microorganisms. 2023 Oct 17;11(10):2580. doi: 10.3390/microorganisms11102580 (PMC10609197; doi:10.3390/microorganisms11102580)
Supplement: Supplementary file 1 [file microorganisms-11-02580-s001.zip › microorganisms-2530893-supplementary.xlsx]

## Sheet: Sheet1
Strain	BioSample	Level	collection date	host	isolation source	environmental medium	geographic location	Other information
16	SAMN03995694	Contig	2007-12-12	Mus musculus (mouse)	feces	-	Israel	37 ℃
117a	SAMN06848422	Scaffold	2014-01-01	Mouse	forestomach	-	UK: Scotland
117c	SAMN06848423	Scaffold	2014-01-01	Mouse	forestomach	-	UK: Scotland
117d	SAMN06848424	Scaffold	2014-01-01	Mouse	forestomach	-	UK: Scotland
117k	SAMN06848425	Scaffold	2014-01-01	Mouse	forestomach	-	UK: Scotland
117q	SAMN06848426	Scaffold	2014-01-01	Mouse	forestomach	-	UK: Scotland
117x	SAMN06848427	Scaffold	2014-01-01	Mouse	forestomach	-	UK: Scotland
19428wE2_CC3	SAMN16540202	Contig	2014	Mus musculus	oral	-	UK
3DG	SAMN13624827	Complete	2018-04	Equus caballus	NCSU Equine Educational Unit	-	USA: North Carolina
7409N31	SAMN21619988	Complete	-	bovine	bovine feces	-	-
A16_	SAMEA8801274	Scaffold	2016	Mus musculus (healthy)	mouse faeces	-	UK (52.08 N 0.18 E)
A31_23.LJ.DSS	SAMEA8801287	Scaffold	2016	Mus musculus (healthy)	mouse faeces	-	UK (52.08 N 0.18 E)
A53_45.LJ.DSS	SAMEA8801304	Scaffold	2016	Mus musculus (healthy)	mouse faeces	-	UK (52.08 N 0.18 E)
ABMPRH_8_1	SAMN14274102	Contig	2017-11-22/2017-12-12	Mus musculus	feces extracted directly from colon	fecal material	USA: Knoxville, TN (35.94 N 83.94 W)
AER105	SAMN21024694	Contig	2018	Chicken	ileum	-	USA
AER25	SAMN21024527	Contig	2018	Chicken	ileum	-	USA
AF51-9b6A	SAMN31807975	Scaffold	2014-02-01	Homo sapiens	-	fecal material	China: Shenzhen (22.32 N 114.05 E)
AF82-03b14	SAMN31808384	Scaffold	2014-02-01	Homo sapiens	-	fecal material	China: Shenzhen (22.32 N 114.05 E)
AM77-01b14	SAMN31809281	Scaffold	2014-02-01	Homo sapiens	-	fecal material	China: Shenzhen (22.32 N 114.05 E)
An197	SAMN06473658	Contig	2016	Gallus gallus (healthy)	caecum	-	-	anaerobe
ATCC 33200	SAMN00001472	Scaffold	-	Homo sapiens	-	biological product	-
ATCC 33200	SAMN02369381	Contig	1992	Homo sapiens	blood	-	-
BIO5467	SAMN12856539	Contig	-	-	dairy product	-	-
BRZ_HF__bin57	SAMEA110134607	Contig	2016	-	chicken caecal content	caecal content	France, Jouy-en-Josas (48.86 N 2.29 E)
BS15	SAMN04631277	Complete	2010-10-11	Homo sapiens	-	homemade yoghurt	China: Hongyuan Prairie, Aba Autonomous Prefecture	plasmid (one), Preventing non-alcoholic fatty liver disease through Lactobacillus johnsonii BS15 by attenuating inflammation and mitochondrial injury and improving gut environment in obese mice
BSD2780061687_150420_B4	SAMN15532485	Scaffold	2015-04-20	Homo sapiens	stool	-	USA
Byun-jo-01	SAMN08281023	Complete	2014-10-30	Mus musculus	jejunum	-	South Korea
C11	SAMEA8801455	Contig	2016	Mus musculus (healthy)	mouse faeces	-	UK (52.08 N 0.18 E)
CC3	SAMN11126847	Contig	2014	Mus musculus C3H/Orl	oral swab	-	UK
CH32	SAMN10502285	Contig	2016	Homo sapiens	intestine	-	South Korea:Seoul
Chicken_6_mag_125	SAMEA7202437	Scaffold	-	-	metagenome	gut contents	UK (55.87 N 3.197 W)
CHK192-2623	SAMN21194300	Contig	2019	Chicken	cecum	faeces	UK
CIRM-BIA 1448	SAMN10365423	Contig	1968	-	human (vaginal tract)	-	USA
CIRM-BIA 2079	SAMN10365426	Contig	1993	-	-	-	USA
CIRM-BIA 2080	SAMN10365427	Contig	1993	-	-	-	USA
CIRM-BIA 650	SAMN10365432	Contig	1964	-	artisanal lactic starter (for Gruyere de Comte cheese making)	-	France
CIRM-BIA 651	SAMN10365431	Contig	1965	-	rat (gut)	-	France
CIRM-BIA 674	SAMN10365425	Contig	1970	-	human blood	-	USA
CIRM-BIA 868	SAMN10365429	Contig	-	-	-	-	UK
CIRM-BIA 869	SAMN10365428	Contig	1992	-	pharmaceutical preparation	-	Japan
CIRM-BIA 871	SAMN10365424	Contig	1964	-	cheese (Cantal)	-	France
CIRM-BIA 878	SAMN10365433	Contig	1975	-	lactic starter	-	Germany
CIRM-BIA 900	SAMN10365422	Contig	1995	-	fermented milk	-	France
CNCM I-4884	SAMN21406638	Contig	2014-08	Homo sapiens	-	-	France
COPD094	SAMN12905041	Contig	2015-04/2016-09	Homo sapiens	feces	-	Australia: Newcastle (32.93 S 151.78 E)
CRL1647	SAMN09081294	Contig	2005-10	Apis mellifera	intestinal tract of an adult worker bee	-	Argentina: Salta
DC22.2	SAMN11371966	Complete	2017	Gallus gallus	-	-	UK: Loughborough	plasmid (pLjDC22.1_3, pLjDC22.2_1, pLjDC22.2_2, pLjDC22.2_4)
DPC 6026	SAMN02603892	Complete	-	-	-	-	-
DPPM	SAMN08042343	Contig	-	Mus musculus	feces	-	-
DSM 100219	SAMN29593135	Contig	2007-01-01	Mus musculus	SPF mouse	gut content	Germany: Freising (48.40 N 11.72 E)	see mibc paper
dsm_us_coassembly__bin18	SAMEA112285597	Contig	2016		chicken caecal content	caecal content	USA (39.77 N 86.16 W)	DSM US
ERR1430507_bin.8_CONCOCT_v1.1_MAG	SAMEA14083544	Contig	2015-01-01	-	human gut metagenome	digestive system	China	Two diet were used to modulate gut microbiota of T2D patients. The gut microbiota changed and the host clinical parameters were improved. Several key bacteria were identified.
ERR1855541_bin.39_metaWRAP_v1.3_MAG	SAMEA110402050	Contig	2016-08-01	-	pig gut metagenome	feces	Germany (52.46 N 13.29 E)
ERR1855548_bin.18_metaWRAP_v1.3_MAG	SAMEA110402166	Contig	2016-08-01	-	pig gut metagenome	feces	Germany (52.46 N 13.29 E)
ERR2020026_bin.5_metaWRAP_v1.3_MAG	SAMEA110424945	Contig	2016-08-01	-	pig gut metagenome	feces	Germany (52.46 N 13.29 E)
ERR2241627_bin.21_metaWRAP_v1.1_MAG	SAMEA12362684	Contig	2015-01-01	-	chicken gut metagenome	fecal	Netherlands (42.73 N 25.49 E)
ERR3414575_bin.48_metaWRAP_v1.1_MAG	SAMEA13008771	Contig	-	-	chicken gut metagenome	cecum	-
ERR5094867_bin.3_metaWRAP_v1.3_MAG	SAMEA111477161	Contig	-	-	fish gut metagenome	gut contents	Spain
ERR5094868_bin.1_metaWRAP_v1.3_MAG	SAMEA111477165	Contig	-	-	fish gut metagenome	gut contents	Spain
FI9785	SAMEA2272487	Complete	-	-	-	-	-	plasmid (p9785S, p9785L)
G2A	SAMN11618738	Complete	2017-11-18	-	-	-	USA (33.50 N 86.80 W)	plasmid (unnamed1, unnamed2)
GHZ10a	SAMN16131614	Complete	2018-05-10	Swine	feces	feces	China:qinghai (36.04 N 101.33 E)	plasmid (unnamed1, unnamed2), 23 ℃
IDCC9203	SAMN09858432	Complete	2018-07	Homo sapiens	infant feces	-	South Korea: Gyeonggi
IMSAGC_010	SAMD00186977	Contig	2018-08-28	Mus musculus	-	feces	Japan:Tokyo (35.70 N 139.72 E)
L2	SAMN14239241	Chromosome	2016	Bos taurus	rectum	-	Canada: Edmonton
LBJ456	SAMN09244623	Contig	2009-09-09	Mus musculus	-	feces	USA:Los Angeles (34.07 N 118.44 W)	Intestinal Bacteria Modify Lymphoma Incidence and Latency by Affecting Systemic Inflammatory State, Oxidative Stress, and Leukocyte Genotoxicity.
LJ0	SAMN06364931	Contig	2015-02-15	Mus musculus	jejunum from mouse on 7% by weight (16% by calorie) soybean oil diet	-	USA:New York
LL8	SAMN13266521	Contig	2019-03-22	Peromyscus leucopus	forestomach	-	USA:California	plasmid (unnamed)
MAG.136	SAMN18359771	Contig	2018	Gallus gallus	broiler chicken gastrointestinal tract	feces	Austria: Lower Austria (48.31 N 16.09 E)
MD006	SAMN12158246	Contig	2015-08-26	Mus musculus	feces	-	France
MGBC128351	SAMEA8805455	Contig	-	-	feces	faeces	China (30.47 N 114.35 E)
MGYG-HGUT-00008	SAMEA5849509	Scaffold	-	-	human gut	human gut contents	UK
MR1	SAMN23978983	Complete	2013-10-30	Mice	mice cecum	-	USA:California
MT4	SAMN23838460	Contig	-	Mus musculus	oral cavity	oral cavity material	USA: Connecticut	anaerobe
N16	SAMN19374060	Contig	2019-08	Macaca fascicularis	feces	-	China: Suzhou
N6.2	SAMN02641596	Complete	-	Rat	diabetes resistant rats	-	-
NCC 533	SAMN02603676	Complete	-	-	-	-	-
NCK2677	SAMN15520417	Complete	2019-04	-	mouse	-	USA: Raleigh
NM60_B2-8	SAMN10878306	Contig	2016	Mus musculus (colitis)	gut (colon and cecum)	-	Canada: Toronto	microaerophilic，37 ℃
pf01	SAMN02469597	Complete	-	Pig	-	-	-	plasmid (pLJPF01L, pLJPF01S)
PH-2	SAMN28100724	Scaffold	2022-03	-	pheasant chyme	-	Russia
Q1-7	SAMN11294218	Scaffold	2017	Mus musculus	feces	-	USA: San Francisco
S34_Bin1	SAMN16706522	Contig	2018-08-31	Rattus rattus strain Sprague Dawley	cecum matter of weanling rat after 6 hour fasting; S34	after 6 hour fasting	Canada: Calgary (51.04 N 114.07 W)
SRR11489768_bin.7_metaWRAP_v1.3_MAG	SAMEA110411825	Contig	2017-03-05	-	pig gut metagenome	gut content	China (30.30 N 103.0 E)
SRR11489783_bin.71_metaWRAP_v1.3_MAG	SAMEA110412004	Contig	2017-03-05	-	pig gut metagenome	gut content	China (30.30 N 103.00 E)
SRR11551368_bin.5_metaWRAP_v1.3_MAG	SAMEA110446440	Contig	2015-10-25	-	pig gut metagenome	digesta	China (22.42 N 112.13 E)
SRR11551380_bin.12_metaWRAP_v1.3_MAG	SAMEA110446596	Contig	2015-10-25	-	pig gut metagenome	digesta	China (22.42 N 112.13 E)
SRR11749289_bin.1_metaWRAP_v1.3_MAG	SAMEA111491520	Contig	2017-01-01	-	vaginal metagenome	vagina	China (30.26 N 120.34 E)
SRR12270116_bin.11_metawrap_v1.3_MAG	SAMEA111413027	Contig	2017-09-26	-	mouse gut metagenome	feces	USA (44.37 N 68.20 W)
SRR12272119_bin.3_metawrap_v1.3_MAG	SAMEA112189210	Contig	2018-08-27	-	mouse gut metagenome	feces	USA (44.37 N 68.20 W)
SRR12377474_bin.15_metawrap_v1.3_MAG	SAMEA110666296	Contig	-	-	mouse gut metagenome	cecum	-
SRR13827518_bin.3_metawrap_v1.3_MAG	SAMEA111497090	Contig	2018-03-01	-	mouse gut metagenome	feces	USA (43.04 N 88.02 W)
SRR14038233_bin.25_metawrap_v1.3_MAG	SAMEA111491564	Contig	2019-10-27	-	mouse gut metagenome	feces	USA (42.72 N 84.48 W)
SRR14411344_bin.3_metawrap_v1.3_MAG	SAMEA111500892	Contig	2015-01-01	-	mouse gut metagenome	feces	UK (56.18 N 2.55W)
SRR14474049_bin.35_metaWRAP_v1.3_MAG	SAMEA110322045	Contig	2019-12-01	-	pig gut metagenome	feces	China (30.62 N 114.29 E)
SRR14679327_bin.2_metawrap_v1.3_MAG	SAMEA112135724	Contig	2015-09-21	-	mouse gut metagenome	feces	USA (32.59 N 85.51 W)
SRR14812340_bin.37_metaWRAP_v1.3_MAG	SAMEA110653532	Contig	-	-	pig gut metagenome	feces	-
SRR14812355_bin.12_metaWRAP_v1.3_MAG	SAMEA110653571	Contig	-	-	pig gut metagenome	feces	-
SRR14862909_bin.1_metawrap_v1.3_MAG	SAMEA111499934	Contig	-	-	mouse gut metagenome	feces	-
SRR15057919_bin.2_metaWRAP_v1.3_MAG	SAMEA110414352	Contig	2015-01-01	-	pig gut metagenome	feces	France
SRR15510215_bin.3_metawrap_v1.3_MAG	SAMEA112246787	Contig	2020-05-21	-	mouse gut metagenome	feces	China (23.6 N 113.15 E)
SRR15604514_bin.34_metawrap_v1.3_MAG	SAMEA112229197	Contig	2019-11-18	-	mouse gut metagenome	feces	China (40.51 N 110.11 E)	To evaluate the role of probiotics in restoring the antibiotic-destroyed gut microbiota and efficacy of ICB therapies, we studied the effect of Lactobacillus rhamnosus Probio-M9 combined with anti-PD-1 on mouse colon cancer and the dynamic changes of gut microbiome by metagenome analyses. The results showed that the combination of Probio-M9 significantly improved tumor inhibition compared with IC…
SRR15634005_bin.8_metawrap_v1.3_MAG	SAMEA112247266	Contig	2020-05-12	-	mouse gut metagenome	feces	China (23.6 N 113.15 E)
SRR15730521_bin.22_metawrap_v1.3_MAG	SAMEA112233777	Contig	2020-12-01	-	mouse gut metagenome	feces	-
SRR15730557_bin.8_metawrap_v1.3_MAG	SAMEA112234347	Contig	2020-12-01	-	mouse gut metagenome	feces	-
SRR15732366_bin.6_metaWRAP_v1.3_MAG	SAMEA110402609	Contig	2020-10-12	-	pig gut metagenome	digesta	China
SRR16348857_bin.2_metawrap_v1.3_MAG	SAMEA112148157	Contig	-	-	mouse gut metagenome	feces	China
SRR16350204_bin.3_metawrap_v1.3_MAG	SAMEA112144093	Contig	-	-	mouse gut metagenome	feces	China
SRR17382105_bin.29_metaWRAP_v1.3_MAG	SAMEA110403253	Contig	2019-05-01	-	pig gut metagenome	feces	China
SRR17382107_bin.35_metaWRAP_v1.3_MAG	SAMEA110403305	Contig	2019-05-01	-	pig gut metagenome	feces	China
SRR18243792_bin.3_metawrap_v1.3_MAG	SAMEA112250241	Contig	2016-01-21	-	mouse gut metagenome	feces	Germany (52.63 N 13.51 E)
SRR19524217_bin.6_metawrap_v1.3_MAG	SAMEA111545429	Contig	-	-	mouse gut metagenome	feces	-
SRR19715306_bin.21_metawrap_v1.3_MAG	SAMEA111396754	Contig	2020-06-01	-	mouse gut metagenome	feces	USA (34.00 N 81.03 E)
SRR19759414_bin.45_metawrap_v1.3_MAG	SAMEA112223203	Contig	-	-	mouse gut metagenome	feces	-
SRR3178346_bin.38_metaWRAP_v1.3_MAG	SAMEA110341257	Contig	2013-10-05	-	pig gut metagenome	digesta	China (28.19 N 116.27 E)
SRR341604-bin.12	SAMEA7847928	Contig	-	-	human gut	faeces	China
SRR5240737_bin.10_metaWRAP_v1.3_MAG	SAMEA110360248	Contig	2016-08-01	-	pig gut metagenome	feces	Germany (52.46 N 13.29 E)
SRR5240745_bin.11_metaWRAP_v1.3_MAG	SAMEA110360336	Contig	2016-08-01	-	pig gut metagenome	feces	Germany (52.46 N 13.29 E)
SRR5665903_bin.79_metaWRAP_v1.3_MAG	SAMEA110364184	Contig	2015-10-30	-	pig gut metagenome	digesta	China
SRR5790661_bin.2_metawrap_v1.3_MAG	SAMEA112143932	Contig	2015-01-01	-	mouse gut metagenome	feces	USA (44.58 N 93.14 W)
SRR5976186_bin.32_metaWRAP_v1.3_MAG	SAMEA110358562	Contig	2015-10-30	-	pig gut metagenome	digesta	China
SRR7188234_bin.18_metaWRAP_v1.3_MAG	SAMEA110310600	Contig	2015-10-23	-	pig gut metagenome	feces	China (22.42 N 112.13 E)
SUG1060	SAMN26927386	Contig	2019	Sus scrofa domesticus	feces extracted directly from rectum	-	Canada:Lacombe (52.47 N 113.73 W)
SUG1090	SAMN26927416	Contig	2019	Sus scrofa domesticus	feces extracted directly from rectum	-	Canada:Lacombe (52.47 N 113.73 W)
SUG1131	SAMN26927457	Contig	2019	Sus scrofa domesticus	feces extracted directly from rectum	-	Canada:Lacombe (52.47 N 113.73 W)
SUG250	SAMN26525474	Contig	2019	Sus scrofa domesticus	feces extracted directly from rectum	-	Canada:Lacombe (52.47 N 113.73 W)
SUG450	SAMN26525674	Contig	2019	Sus scrofa domesticus	feces extracted directly from rectum	-	Canada:Lacombe (52.47 N 113.73 W)
SUG491	SAMN26525715	Contig	2019	Sus scrofa domesticus	feces extracted directly from rectum	-	Canada:Lacombe (52.47 N 113.73 W)
SUG689	SAMN26525913	Contig	2019	Sus scrofa domesticus	feces extracted directly from rectum	-	Canada:Lacombe (52.47 N 113.73 W)
UBA1153	SAMN06450955	Scaffold	-	-	murine gut	-	-
UBA1154	SAMN06450956	Scaffold	-	-	murine gut	-	-
UBA1155	SAMN06454931	Scaffold	-	-	murine gut	-	-
UBA1156	SAMN06457168	Scaffold	-	-	murine gut	-	-
UBA1158	SAMN06450962	Scaffold	-	-	murine gut	-	-
UBA11948	SAMN08018977	Scaffold	-	-	rat gut	-	-
UBLJ-01	SAMN20447913	Scaffold	2016-08-08	Homo sapiens	vagina of healthy reproductive Indian woman	-	India: Unique Biotech Limited, Hyderabad
UMNLJ113	SAMN04573237	Contig	2014	Meleagris gallopavo	ileum	-	USA
UMNLJ114	SAMN04573238	Contig	2014	Meleagris gallopavo	ileum	-	USA
UMNLJ21	SAMN04573145	Complete	2014	Meleagris gallopavo	ileum	-	USA	plasmid (pUMNLJ21_1, pUMNLJ21_2)
UMNLJ22	SAMN04573146	Complete	2014	Meleagris gallopavo	ileum	-	USA	plasmid (pUMNLJ22_1, pUMNLJ22_2)
UMNLJ50	SAMN04573174	Contig	2014	Meleagris gallopavo	ileum	-	USA
UMNLJ54	SAMN04573178	Scaffold	2014	Meleagris gallopavo	ileum	-	USA
UMNLJ94	SAMN04573218	Contig	2014	Meleagris gallopavo	ileum	-	USA
UMNLJ95	SAMN04573219	Contig	2014	Meleagris gallopavo	ileum	-	USA
W1	SAMN04447977	Contig	2015-01-30	Morus	-	-	China: Changchun
W1P12.005	SAMN10183305	Contig	2016-02-04	Sus scrofa	feces day 7 after weanning	-	Canada: Edmonton (53.49 N 113.54 W)
W1P33.002	SAMN10183306	Contig	2016-02-04	Sus scrofa	feces day 7 after weanning	-	Canada: Edmonton (53.49 N 113.54 W)
W2P33.008	SAMN10183307	Contig	2016-02-11	Sus scrofa	feces day 14 after weanning	-	Canada: Edmonton (53.49 N 113.54 W)
WCA-380-WT-3D	SAMN14558272	Contig	2018-03-03	Sus scrofa domesticus	feces	faeces	Germany
ZLJ010	SAMN10160121	Complete	2012-01-11	Pig	intestine	-	China: Beijing
